# Supplementary material for: Multiomic spatial analysis reveals a distinct mucosa-associated virome
Source: Gut Microbes. 2023 Feb 23;15(1):2177488. doi: 10.1080/19490976.2023.2177488 (PMC9980608; doi:10.1080/19490976.2023.2177488)
Supplement: Supplemental Material [file KGMI_A_2177488_SM8988.zip]

Archive with 2 entries (2 files):
- Supplemental Information revised.pdf
- Supplementary_Table_1.pdf
